# Supplementary material for: Structural insights into tRNA recognition of the human FTSJ1-THADA complex
Source: Commun Biol. 2025 Jun 7;8:893. doi: 10.1038/s42003-025-08278-3 (PMC12145424; doi:10.1038/s42003-025-08278-3)
Supplement: Supplementary file 4 — Supplementary Data 1 [file 42003_2025_8278_MOESM4_ESM.xlsx]

## Sheet: Sheet1
Supplementary Data 1. Comparison of sequence biases between all tRNAs and FTSJ1-THADA substrates
The ratio of each nucleoside at each position of all tRNAs and FTSJ1-THADA substrates is shown. FTSJ1-THADA recognizing positions are highlighted in yellow. tRNA sequences were obtained from GtRNAdb71 and manually aligned. Pseudogenes and duplicate genes were excluded.
ALL tRNAs
Position	-1	1	2	3	4	5	6	7	8	9	10	11	12	13	14	15	16	17	17 A	18	19	20	20 A	20 B	21	22	23	24	25	26	27	28	29	30	31	32	33	34	35	36	37	38	39	40	41	42	43	44	45
U	0	6.64653	17.2205	18.4848	37.7644	15.71	27.4924	15.1515	98.4802	0.607903	0	31.1178	43.5045	32.6284	0.302115	0.302115	73.4139	17.2205	0.302115	0	0.302115	81.8731	43.8066	4.55927	0.60423	8.76133	4.53172	0	19.3353	17.2727	49.3939	55.287	30.5136	6.0423	9.06344	20.2417	97.5831	24.7734	31.4199	31.1178	0.303951	17.8248	46.5257	9.96979	13.4146	10.9091	10.2719	15.4079	1.20846
C	0	4.22961	32.6284	52.7273	24.4713	36.5559	22.9607	3.63636	0.607903	0.607903	1.20846	67.3716	23.8671	54.0785	0.302115	0.906344	11.4804	13.5952	0	0	0.302115	6.0423	7.85498	0	0.302115	0.302115	26.284	0.60423	78.852	3.93939	39.3939	23.2628	19.9396	5.43807	27.7946	79.4562	2.41692	29.6073	22.6586	29.6073	0.607903	19.0332	18.1269	77.6435	35.9756	11.8182	0.906344	9.36556	0.60423
A	0	5.13595	6.0423	6.36364	9.66767	13.5952	12.9909	31.8182	0	48.0243	0.60423	1.20846	6.34441	0.60423	98.1873	24.4713	1.81269	1.51057	0	0.60423	0.906344	9.06344	2.1148	0	97.281	24.1692	42.9003	27.7946	0.60423	24.5455	5.45455	8.45921	12.6888	2.41692	43.8066	0	0	19.6375	22.9607	23.2628	71.7325	62.2356	5.74018	3.32326	30.7927	49.697	38.6707	63.4441	7.25076
G	0.906344	83.9879	44.1088	22.4242	27.7946	34.139	35.9517	48.1818	0.911854	50.4559	98.1873	0.302115	26.284	12.6888	1.20846	74.3202	12.6888	0.60423	0	99.3958	98.4894	3.02115	3.92749	0.303951	1.51057	66.7674	25.9819	71.6012	1.20846	54.2424	5.75758	12.9909	36.858	85.8006	19.3353	0.302115	0	25.9819	22.9607	16.0121	27.3556	0.906344	29.6073	9.06344	19.8171	27.5758	50.1511	11.7825	76.435
not exist	99.0937	0	0	0	0.302115	0	0.60423	1.21212	0	0.303951	0	0	0	0	0	0	0.60423	67.0695	99.6979	0	0	0	42.2961	95.1368	0.302115	0	0.302115	0	0	0	0	0	0	0.302115	0	0	0	0	0	0	0	0	0	0	0	0	0	0	14.5015
FTSJ1-THADA substrates
Position	-1	1	2	3	4	5	6	7	8	9	10	11	12	13	14	15	16	17	17 A	18	19	20	20 A	20 B	21	22	23	24	25	26	27	28	29	30	31	32	33	34	35	36	37	38	39	40	41	42	43	44	45
U	0	0	4	16.6667	0	20	4	0	100	4	0	24	28	32	0	0	76	32	4	0	0	36	40	0	0	0	0	0	8	20	76	52	40	0	4	4	96	28	24	0	0	4	88	4	29.1667	4	4	4	4
C	0	0	28	70.8333	60	28	44	0	0	0	0	72	20	68	0	0	16	4	0	0	0	8	0	0	0	0	48	8	92	4	16	48	4	4	4	92	4	36	48	0	4.16667	0	0	92	25	0	4	16	0
A	0	0	24	4.16667	16	32	44	48	0	28	0	0	4	0	100	68	0	0	0	0	0	28	4	0	100	32	28	24	0	8	4	0	32	4	84	0	0	8	28	56	16.6667	92	0	0	41.6667	44	68	72	12
G	0	100	44	8.33333	24	20	8	52	0	68	100	4	48	0	0	32	8	0	0	100	100	28	0	0	0	68	20	68	0	68	4	0	24	92	8	4	0	28	0	44	79.1667	4	12	4	4.16667	52	24	8	80
not exist	100	0	0	0	0	0	0	0	0	0	0	0	0	0	0	0	0	64	96	0	0	0	56	100	0	0	4	0	0	0	0	0	0	0	0	0	0	0	0	0	0	0	0	0	0	0	0	0	4
[truncated: 50 more columns]
