# Supplementary material for: Structural insights into tRNA recognition of the human FTSJ1-THADA complex
Source: Commun Biol. 2025 Jun 7;8:893. doi: 10.1038/s42003-025-08278-3 (PMC12145424; doi:10.1038/s42003-025-08278-3)
Supplement: Supplementary file 5 — Supplementary Data 2 [file 42003_2025_8278_MOESM5_ESM.xlsx]

## Sheet: Data S2
Supplementary Data 2. The raw data of methyltransferase assay of FTSJ1-THADA in Figure 5e
FTSJ1	WT	WT	(-)	WT	WT	WT	WT	WT
THADA	WT	(-)	WT	R199A	Q680A	T798A	Y843A	E1225A
#1	1735.65	171.42	113.36	406.4	263.28	428.99	638.92	821.73
#2	1561.13	162	2.56	282.22	224.14	325.52	539.75	1158.21
#3	1464.3	68.3	30.74	481.71	174	381.5	530.15	948.22
Ave	1587.03	133.907	48.8867	390.11	220.473	378.67	569.607	976.053
STDEV	137.516	57.0119	57.5859	100.738	44.7528	51.793	60.2187	169.958
p value		6.26812e-11	2.84849e-11	1.24863e-09	1.56297e-10	1.07703e-09	1.41339e-08	1.59125e-05
